# Supplementary material for: Integrative Analysis Provides Insights into Genes Encoding LEA_5 Domain-Containing Proteins in Tigernut (Cyperus esculentus L.)
Source: Plants (Basel). 2025 Mar 1;14(5):762. doi: 10.3390/plants14050762 (PMC11902115; doi:10.3390/plants14050762)
Supplement: Supplementary file 1 [file plants-14-00762-s001.zip]

Archive with 3 entries (3 files):
- Figure S1.jpg
- Figure. S2.jpg
- Tables 1-4.xlsx
