# Supplementary material for: Integrative Analysis Provides Insights into Genes Encoding LEA_5 Domain-Containing Proteins in Tigernut (Cyperus esculentus L.)
Source: Plants (Basel). 2025 Mar 1;14(5):762. doi: 10.3390/plants14050762 (PMC11902115; doi:10.3390/plants14050762)
Supplement: Supplementary file 1 [file plants-14-00762-s001.zip › Tables 1-4.xlsx]

## Sheet: Table S1
Table S1. Percent similarity within and between CeLEA5s, OsLEA5s, and AtLEA5s.
Percent similarity (%)	CeLEA5-1	CeLEA5-2	CeLEA5-3	CeLEA5-4	OsLEA21	OsLEA20	AtLEA20	AtLEA35
CeLEA5-1	100
CeLEA5-2	59.82	100
CeLEA5-3	43.23	48.81	100
CeLEA5-4	58.89	47.86	36.2	100
OsLEA21	77.89	72.32	52.87	50.45	100
OsLEA20	39.13	45.6	29.48	61.7	38.21	100
AtLEA20	82.61	66.96	53.9	52.43	86.32	35.77	100
AtLEA35	44.44	45.83	84.52	34.36	51.61	26.47	53.59	100

## Sheet: Table S2
Table S2. LEA_5 family genes identified in representative plant species.
Gene name	Other names	Locus ID	Position	Duplicate	Mode
AtrLEA5-1	-	AmTrH2.08G116800	Chr8:39542369..39543648(-)	-	-
AtLEA20	EM6,GEA6	AT2G40170	Chr2:16779552..16780368(-)	-	-
AtLEA35	AT3,EM1,GEA1	AT3G51810	Chr3:19214722..19215831(+)	AtLEA20	Dispersed
CpLEA5-1	-	sunset02G0011780	Chr2:21504574..21504941(-)	-	-
CpLEA5-2	-	sunset08G0009640	Chr8:24399364..24399773(-)	CpLEA5-1	WGD
RcLEA5-1	-	LOC8265370	Chr6:21759397..21760218(+)	-	-
RcLEA5-2	-	LOC8283147	Chr10:6349515..6350850(-)	RcLEA5-1	WGD
MeLEA5-1	-	Manes.10G010700	Chr10:1176249..1177309(+)	-	-
MeLEA5-2	-	Manes.09G106800	Chr9:30942937..30944112(-)	MeLEA5-1	WGD
AgLEA5-1	-	AGRA_21446	Chr8:25659004..25659634(+)	-	-
AgLEA5-2	-	AGRA_03147	Chr10:2175780..2176470(-)	AgLEA5-1	WGD
ZmaLEA5-1		Zosma01g36680	Chr1:39068580..39068858(+)	-	-
SpLEA5-1	-	Spipo29G0017400	Chr29:1110590..1111227(+)	-	-
DaLEA5-1		Dioal.12G069100	Chr12:18435637..18436016(+)	-	-
DcLEA5-1		Dca026361	Scf1622:160258..160535(-)	-	-
AoLEA5-1	-	evm.TU.AsparagusV1_08.3412	Chr8:127478009..127479029(+)	-	-
AoLEA5-2	-	evm.TU.AsparagusV1_07.447	Chr7:11942025..11942624(+)	AoLEA5-1	Dispersed
EgLEA5-1	-	Egu012443	Chr5:6514476..6515378(-)	-	-
EgLEA5-2	-	Egu029039	Chr14:4419994..4420785(-)	EgLEA5-1	WGD
AcLEA5-1	-	Aco011067	Chr4:13994719..13995254(+)	-	-
AcLEA5-2	-	Aco001571	Chr18:9587336..9589698(+)	AcLEA5-1	Dispersed
PrLEA5-1	-	-	Scf2:87898919..87899279(+)	-	-
PrLEA5-2	-	-	Scf2:17901698..17902370(+)	PrLEA5-1	Dispersed
SsLEA5-1	-	evm.TU.Chr14.949	Chr14:19008352..19008661(-)	SsLEA5-2	WGD
SsLEA5-2	-	evm.TU.Chr7.182	Chr7:1088935..1089289(-)	-	-
SsLEA5-3	-	evm.TU.Chr5.1867	Chr5:30292864..30295215(+)	SsLEA5-2	WGD
TlLEA5-1	-	-	Chr6:13517610..9238775(+)	-	-
TlLEA5-2	-	-	Chr2:1263627..1264022(-)	TlLEA5-1	WGD
BpLEA5-1	-	-	Chr1:2485780..2486272(+)	-	-
BpLEA5-2	-	-	Chr12:1334700..1335327(-)	BpLEA5-1	Dispersed
BpLEA5-3	-	-	Chr13:2901526..2901965(+)	BpLEA5-1	Dispersed
BpLEA5-4	-	-	Chr13:3238187..3238626(+)	BpLEA5-3	Dispersed
StLEA5-1	-	-	Chr6:2949877..2950367(+)	-	-
StLEA5-2	-	-	Chr18:12777784..12778229(-)	StLEA5-1	Dispersed
CrLEA5-2	-	-	-	-	-
CrLEA5-3	-	-	-	-	-
CrLEA5-4	-	-	-	-	-
CbLEA5-1	-	-	Chr20:6147076..6147476(+)	-	-
CbLEA5-2	-	-	Chr6:11991803..11992359(-)	CbLEA5-1	Dispersed
CbLEA5-3	-	-	Chr1:18101129..18102118(+)	CbLEA5-1	Dispersed
ClLEA5-1	-	FCM35_KLT03987	Chr13:5458047..5458450(+)	-	-
ClLEA5-2	-	FCM35_KLT01301	Chr10:8213588..8214254(-)	ClLEA5-1	Dispersed
ClLEA5-3	-	FCM35_KLT02480	Chr11:11053072..11053742(-)	ClLEA5-1	Dispersed
CsLEA5-1	-	Csco05g08030	Scf5:8297405..8297816(+)	-	-
CsLEA5-2	-	Csco20g02950	Scf20:3782579..3783004(-)	CsLEA5-1	Dispersed
CsLEA5-3	-	Csco06g02510	Scf6:2798792..2799307(-)	CsLEA5-1	Dispersed
RbLEA5-1	-	5_h1G00959810	Chr5:37048218..37048612(+)	-	-
RbLEA5-2	-	4_h1G00782000	Chr4:52006612..52007392(-)	RbLEA5-1	Dispersed
RbLEA5-3	-	2_h1G00340050	Chr2:40577321..40577941(+)	RbLEA5-1	Dispersed
RbLEA5-4	-	4_h1G00788950	Chr4:56418043..56418652(-)	RbLEA5-3	Dispersed
LsLEA5-1	-	-	Chr4:54654757..54655116(+)	-	-
LsLEA5-2	-	-	Chr5:37970187..37970607(-)	LsLEA5-1	Dispersed
JeLEA5-1	-	21G00251940	Chr21:889619..890239(-)	-	-
JeLEA5-2	-	1G00027190	Chr1:14554652..14555290(+)	JeLEA5-1	Dispersed
JeLEA5-3	-	1G00027200	Chr1:14557062..14557640(+)	JeLEA5-2	Tandem
JeLEA5-4	-	12G00079700	Chr12:8214796..8215240(+)	JeLEA5-1	Dispersed
JaLEA5-1	-	Joasc.03G020000	Chr3:2261597..2261957(-)	-	-
JaLEA5-2	-	Joasc.06G104500	Chr6:61614943..61616072(-)	JaLEA5-1	Dispersed
JaLEA5-3	-	Joasc.06G104900	Chr6:61715184..61715616(+)	JaLEA5-2	Proximal
JaLEA5-4	-	Joasc.06G105000	Chr6:61717921..61718275(+)	JaLEA5-3	Tandem
PlLEA5-1	-	Phala.07G099700	Chr7:73379019..73380414(+)	-	-
PlLEA5-2		Phala.05G267000	Chr5:91047700..91048235(+)	PlLEA5-1	Dispersed
BdLEA5-1	-	Bradi2g28470	Chr2:27829461..27830370(+)	-	-
BdLEA5-2	-	Bradi2g28480	Chr2:27840243..27841136(-)	BdLEA5-1	Tandem
BdLEA5-3	-	Bradi2g03825	Chr2:2716144..2716990(-)	BdLEA5-1	Dispersed
HvLEA5-1	-	HORVU.MOREX.r3.1HG0061770	Chr1H:409243732..409244544(-)	-	-
HvLEA5-2	-	HORVU.MOREX.r3.1HG0061780	Chr1H:409291233..409291633(-)	HvLEA5-1	Tandem
HvLEA5-3	-	HORVU.MOREX.r3.1HG0061790	Chr1H:409316711..409317259(-)	HvLEA5-2	Tandem
HvLEA5-4	-	HORVU.MOREX.r3.1HG0061800	Chr1H:409319574..409320481(-)	HvLEA5-3	Tandem
HvLEA5-5	-	HORVU.MOREX.r3.1HG0061820	Chr1H:409421885..409422498(-)	HvLEA5-4	Tandem
HvLEA5-6	-	HORVU.MOREX.r3.3HG0246210	Chr3H:113267694..113268462(-)	HvLEA5-1	Dispersed
OsLEA20		LOC_Os01g06630	Chr1:3124351..3125325(-)	OsLEA2-21	Dispersed
OsLEA21	EM, EMP1	LOC_Os05g28210	Chr5:16518574..16519496(-)	-	-
SiLEA5-1	-	Seita.3G277500	Chr3:25867389..25868144(-)	-	-
SiLEA5-2	-	Seita.3G277600	Chr3:25850832..25851433(-)	SiLEA5-1	Tandem
SiLEA5-3	-	Seita.3G277700	Chr3:25855447..25855831(-)	SiLEA5-2	Tandem
SiLEA5-4	-	Seita.5G113500	Chr5:9515580..9515864(-)	SiLEA5-1	Dispersed
ZmLEA5-1	-	Zm00001d037985	Chr6:144427562..144428509(-)	-	-
ZmLEA5-2	-	Zm00001d037988	Chr6:144427562..144428509(-)	ZmLEA5-1	Proximal
SbLEA5-1	-	Sobic.009G104500	Chr9:45844163..45845148(+)	-	-
SbLEA5-2	-	Sobic.009G104600	Chr9:45878592..45879780(+)	SbLEA5-1	Tandem
SbLEA5-3	-	Sobic.003G061500	Chr3:5443842..5444867(+)	SbLEA5-1	Dispersed

## Sheet: Table S3
Table S3. Species-specific distribution of LEA_5 genes in five orthogroups identified in this study.
Orthogroup	C. esculentus	C. rotundus	C. breviculmis	C. littledalei	C. scoparia	R. breviuscula	B. planiculmis	S. tabernaemontani	L. sylvatica	J. effusus	S. stoloniferum	T. latifolia	A. comosus	P. raimondii	J. ascendens	P. latifolius	S. bicolor	Z. mays	S. italica	O. sativa	H. vulgare	B. distachyon	E. guineensis	A. officinalis	D. catenatum	D. alata	S. polyrhiza	Z. marina	A. gramineus	M. esculenta	R. communis	C. papaya	A. thaliana	A. trichopoda
LEA5a	CeLEA5-1	-	CbLEA5-1	ClLEA5-1	CsLEA5-1	RbLEA5-1	BpLEA5-1	StLEA5-1	LsLEA5-1	JeLEA5-1	SsLEA5-1 SsLEA5-2	TlLEA5-1	AcLEA5-1	PrLEA5-1	JaLEA5-1	PlLEA5-1	SbLEA5-1 SbLEA5-2	ZmLEA5-1 ZmLEA5-2	SiLEA5-1 SiLEA5-2 SiLEA5-3	OsLEA21	HvLEA5-1 HvLEA5-2 HvLEA5-3 HvLEA5-4 HvLEA5-5	BdLEA5-1 BdLEA5-2	EgLEA5-1 EgLEA5-2	AoLEA5-1 AoLEA5-2	DcLEA5-1	DaLEA5-1	SpLEA5-1	ZmaLEA5-1	AgLEA5-1	MeLEA5-1	RcLEA5-1	CpLEA5-1	AtLEA20	AtrLEA5-1
LEA5b	CeLEA5-2	CrLEA5-2	CbLEA5-2	ClLEA5-2	CsLEA5-2	RbLEA5-2	BpLEA5-2	-	-	JeLEA5-2 JeLEA5-3	SsLEA5-3	TlLEA5-2	AcLEA5-2	PrLEA5-2	JaLEA5-2	-	-	-	-	-	-	-	-	-		-	-	-	-	-	-		-
LEA5c	CeLEA5-3	CrLEA5-3	-	-	CsLEA5-3	RbLEA5-3	BpLEA5-3 BpLEA5-4	StLEA5-2	-	JeLEA5-4	-	-	-	-	-	-	-	-	-		-	-	-	-		-	-	-	-	-	-	-	-	-
LEA5d	CeLEA5-4	CrLEA5-4	CbLEA5-3	ClLEA5-3	-	RbLEA5-4	-	-	LsLEA5-2	-	-	-	-	-	JaLEA5-3 JaLEA5-4	PlLEA5-2	SbLEA5-3	-	SiLEA5-4	OsLEA20	HvLEA5-6	BdLEA5-3	-	-		-	-	-	-	-	-	-	-	-
LEA5e	-	-	-	-	-	-	-	-	-	-	-	-	-	-	-	-	-	-	-	-	-	-	-			-	-	-	-	MeLEA5-2	RcLEA5-2	CpLEA5-2	AtLEA35	-

## Sheet: Table S4
Table S4. Primers used in this study.
Primer name	Primer sequences (5'→3')
CeUCE2Fq	ATCATCAAGGAGACCCAGCG
CeUCE2Rq	CTTAGGGGCAGCCATAGGA
CeTIP41Fq	CGGCGAGCGACCTGAA
CeTIP41Rq	CAGCGGCAGAGTTGAGAATG
CeLEA5-1Fq	TGAAGCCGATGTAGGTG
CeLEA5-1Rq	CTAGCCGTAGAAACAAAGAT
CeLEA5-2Fq	ACGCCTGGGTACATATC
CeLEA5-2Rq	GAAGAAAGACTCCTAAACG
CeLEA5-3Fq	AGTTCAGAACCAAGTCCA
CeLEA5-3Rq	GGCACATACCACCAAAG
CeLEA5-4Fq	AAGGTCGCAGGAAAGGA
CeLEA5-4Rq	CGGATTCAAGGGGTTCA
